# Supplementary material for: Modular Stereoselective Synthesis of Sex Pheromone of Lambdina fiscellaria lugubrosa (Hulst) and Discovery of Cross-Species Attraction in Semiothisa cinerearia (Bremer & Grey)
Source: Molecules. 2025 Oct 28;30(21):4216. doi: 10.3390/molecules30214216 (PMC12610577; doi:10.3390/molecules30214216)
Supplement: Supplementary file 1 [file molecules-30-04216-s001.zip]

Archive with 1 entries (1 files):
- molecules-3923083-supplementary.pdf
